# Supplementary material for: High Concentrations of Tilmicosin Promote the Spread of Multidrug Resistance Gene tolC in the Pig Gut Microbiome Through Mobile Genetic Elements
Source: Animals (Basel). 2024 Dec 31;15(1):70. doi: 10.3390/ani15010070 (PMC11718906; doi:10.3390/ani15010070)
Supplement: Supplementary file 1 [file animals-15-00070-s001.zip]

Archive with 1 entries (1 files):
- animals-3374738-supplementary.pdf
